# Supplementary material for: Validation and Genotyping of Multiple Human Polymorphic Inversions Mediated by Inverted Repeats Reveals a High Degree of Recurrence
Source: PLoS Genet. 2014 Mar 20;10(3):e1004208. doi: 10.1371/journal.pgen.1004208 (PMC3961182; doi:10.1371/journal.pgen.1004208)
Supplement: Table S1 — Summary information on the design of iPCR experiments to validate 21 inversion predictions in the human genome. (XLSX) [file pgen.1004208.s004.xlsx]

## Sheet: SupTable1
Table S1. Summary information on the design of iPCR experiments to validate 21 inversion predictions in the human genome.
		GRIAL	Inverted repeats (IRs)		IRs size (bp)		Restriction	iPCR fragment size (kb)				Restriction enzyme target site sequence
Inversion	Chr.	inversion prediction	BP1	BP2	BP1	BP2	enzyme	AB	CD	AC	BD	Region A	Region B	Region C	Region D
HsInv0114	chr9	125754527-125821471	125778473-125781206	125793139-125795872	2734	2734	BamHI	15.6	16.0	13.8	17.8	TTCGGGGCTGGGATCCTCTCAAGGGA	ATCCTCCCTGGGATCCACTGACTCAT	ATCCTCCCTGGGATCCACTGACTCAT	ACAACCCTTGGGATCCCAAAATATAT
HsInv0124	chr11	267531-341547	297320-301836	307945-316827	4517	8883	HindIII	2.3	14.8	7.5	9.6	GGACACAGGGAAGCTTACAGCAGAAT	TGATTTAAAGAAGCTTCCAAAATACC	TGATTTAAAGAAGCTTCCAAAATACC	CACTGGCCAAAAGCTTCCTGAGATTA
HsInv0209	chr11	70925603-70995740	70953485-70960513	70965419-70972446	7029	7028	HindIII	10.3	10.7	9.2	11.7	AGCCTCAGCAAAGCTTCCCAGGTGAG	CGGGCCTGGAAAGCTTTCCCTGGGAA	GGCTGCCCTAAAGCTTCTCTTGGCAC	TCAGCAAAGCAAGCTTTCTGCTTGTC
HsInv0241	chr2	241247448-241308158	241260597-241273879	241277057-241289892	13283	12836	NsiI	17.1	20.0	20.1	17.0	TAGATGACATATGCATATGTTATAAA	GTCCTCACTCATGCATACTGAACAAA	CTGAACAAACATGCATGTGACATGCG	TGCCTGCTACATGCATGTTCCCTTTG
HsInv0272	chr5	178799281-178862360	178802777-178811616	178857371-178867555	8840	10185	EcoRI	16.2	10.2	17.6	8.8	CCAGAAACGAGAATTCAGCTTCAGGA	CGTCCCTGCTGAATTCCACTACTGTG	GACCAAGGAGGAATTCAATCATCTTG	TTCCCATTGAGAATTCTTGGCCGCCG
HsInv0278	chr5	180424370-180501208	180455356-180458186	180460457-180463248	2831	2792	BglII	13.8	3.3	12.4	4.8	ATATCACGTGAGATCTTGTCATAAAC	TTGTCCTAAGAGATCTCCCACCCTTG	ATCCACTCGCAGATCTGCGACAGCGC	CTTTGCTCGCAGATCTGGGCTATTGT
HsInv0286	chr7	54255756-54354187	54253315-54269201	54343581-54359458	15887	15878	SwaI	41.5	23.3	31.4	33.4	ATCTTGGTCAATTTAAATTTTTCATCT	TGACTTGAATATTTAAATTGTGGGCTAA	ATATAGATATATTTAAATATTTTGTTTG	ATAAGAGTATATTTAAATGATAATTTTG
HsInv0306/HsInv0312	chr8	2261670-2316149	2272127-2276815	2311945-2316621	4689	4677	EcoRI	9.7	25.6	10.2	25.0	GACAGCAGAAGAATTCCCTGTCCCCA	GTAATACACTGAATTCCACAAAGATA	GTATATATTAGAATTCATGTATTCAA	AGCTGTGACTGAATTCCAAAAGGAGG
HsInv0340	chr13	63188099-63246001	63188926-63199511	63231065-63241650	10586	10586	BamHI	32.4	39.1	31.6	39.9	GCTGAAGATAGGATCCTCATGCCTTC	CATGTTTCTTGGATCCAAGAAATAGA	CATCCCTACAGGATCCACTTCCTGGT	TTGGAGGGATGGATCCCATAGTGAAC
							KpnI 1	39.5	19.0	29.8	28.6	AAATAAATTTGGTACCAATTTAGAGG	AGTTAGAAAAGGTACCACAAATGCAA	TAAATTATGGGGTACCTGATGAATAG	TATCTGTTTTGGTACCAGCACCATGC
HsInv0341	chr13	79275688-79326441	79289177-79295346	79311807-79317965	6170	6159	NsiI	17.1	7.2	11.7	12.7	TCTCTAGTTCATGCATTCAGCCAGTC	GCAGGATGCTATGCATGGGCCCAACA	ACAAACTCAAATGCATCTCTTTTCAA	CAGTTATTGAATGCATTTTAAAGATT
HsInv0344	chr14	34061584-34122127	34079624-34086813	34094204-34101405	7190	7202	HindIII	15.8	22.7	9.8	28.7	GCTTTACAGAAAGCTTCTTTAGGCAG	CACCACAGTAAAGCTTTAAATCTGGG	CACCACAGTAAAGCTTTAAATCTGGG	GCACGTCACCAAGCTTGGCTAATTTT
							EcoRI 2	23.3	17.9	18.5	22.8	CAAACAATGAGAATTCAGAGACTCAA	CAATAAAGAAGAATTCGTCCATTCAA	CAATAAAGAAGAATTCGTCCATTCAA	GGCTGGTCTTGAATTCCTGGCCTCCA
HsInv0347	chr14	60105035-60183208	60141001-60142589	60148131-60149719	1589	1589	EcoRI	9.2	4.3	8.9	4.6	GTGAACTTTAGAATTCTCTTTCAGGC	CCCTGATTATGAATTCCCATCCCTGC	CCCTGATTATGAATTCCCATCCCTGC	ATGTTCTGAAGAATTCCTAGTTGATT
HsInv0389	chrX	153218406-153274315	153217480-153228808	153266422-153277757	11329	11336	BglII	17.5	30.8	18.0	30.3	AGACTATTAGAGATCTGAGAAGTCAG	TCCTCAAAAGAGATCTCAGCCTTGCT	TACGAGAAGAAGATCTTCGAGTACGA	CAATGAGCTGAGATCTCGTCACTGCA
							NsiI 2	12.0	23.8	13.4	22.4	TCCACTAAGGATGCATGGAGGACAGG	GGCACCTTGAATGCATCCACCTCCTG	GTGCCTGCACATGCATTTGTGGAGGC	CCCCAGCCTCATGCATCTCTTGACCT
HsInv0393	chrX	100710768-100781832	100739144-100743833	100753236-100757925	4690	4690	BglII	7.6	8.3	7.3	8.5	CAGGTGACCAAGATCTGTGGGAAAGT	GTCAATACGTAGATCTATATCCAGTG	TGATACATAGAGATCTAGTTCACTCT	CAGATGACTGAGATCTTCATAGAAGA
HsInv0396	chrX	72132169-72224469	72132629-72142124	72214044-72223522	9496	9479	EcoRI	14.6	15.6	12.3	17.9	CTAGCAAGCTGAATTCAACAATACA	TTGTGAATATGAATTCACTCATTTT	ACCTAGTCGTGAATTCAATAGAATAT	TCTCAGCCACGAATTCTTTGCCTAAG
HsInv0397	chrX	105379617-105448912	105376433-105408592	105417499-105432595	32160	15097	SacI	19.0	20.1	18.4	20.7	GAAACTCAGAGAGCTCAAAACACAAA	CTGAGACCCAGAGCTCAGAGGAGAGA	CACTGATATCGAGCTCAGTTATTTCC	AGAGTTGTTTGAGCTCGTTATATATT
HsInv0403	chrX	75246509-75321973	75278068-75282398	75285195-75289517	4331	4323	HindIII	10.1	8.2	9.9	8.4	GAGGAAATGGAAGCTTGAATAAGTGA	AAAGGTATATAAGCTTTGGAAAACTT	AAAGGTATATAAGCTTTGGAAAACTT	AAGGCCCAGAAAGCTTCCCTTGCTTC
							KpnI 1	34.2	11.2	33.5	11.9	TCTCTGTTTTGGTACCAGTACCATGC	TGGGCCACAAGGTACCACACTGGCTT	TGGGCCACAAGGTACCACACTGGCTT	TTCCCACTAAGGTACCCAGTTCATCT
HsInv0526	chr11	116472168-116632056	116509421-116514763	116581672-116587255	5343	5584	EcoRI	8.4	27.6	9.1	27.0	TGGACTCTTGGAATTCAGAAATCAGG	CTCTAAACGTGAATTCTTTCTAAGAA	GCATAAGAGGGAATTCACAGAGAGCC	CATTATCCAGGAATTCTGGGCCCTGG
HsInv0710/HsInv0311	chr8	2129851-2360083	2167585-2182892	2316618-2331389	15308	14772	EcoRI	33.2	25.6	29.5	29.3	GCGAGGAAAGGAATTCCTGTGGTTTG	ATTGATAAAGGAATTCCTAAAACTTC	GTATATATTAGAATTCATGTATTCAA	AGCTGTGACTGAATTCCAAAAGGAGG
HsInv0832	chrY	16466516-16543014	16496132-16504854	16517493-16526218	8723	8726	BamHI	16.2	36.6	15.5	37.4	TGTAATCACAGGATCCTGTGTGATGG	AGCTGAAACTGGATCCCATCCTTACA	AGCTGAAACTGGATCCCATCCTTACA	GAGTGGCCTCGGATCCTCAGCTGGAC
HsInv1051	chr17	18428676-18698689	18442024-18466271	18667812-18692134	24248	24323	BamHI	46.4	64.7	38.4	72.7	AGCATACACTGGATCCAATCCGTAGT	AGGGGAAATTGGATCCTTGCCAGGTT	AGTACATGATGGATCCAAGGTTCCTA	TGACAGAATGGGATCCCATCTTAAAA
All coordinates are in the NCBI36 (HG18) human genome assembly. IR coordinates correspond to the segmental duplications (SDs) annotated in HG18 or those of the BLAST alignment of the sequence of the two breakpoints. Target site of restriction enzymes is shown in red.
1 iPCR assays with KpnI as restriction enzyme used for chimpanzee and gorilla genotyping due to the presence of extra restriction sites of the enzyme used in humans (HsInv0340) or the absence of the restriction site within the inverted segment (HsInv0403).
2 iPCR assays used to verify inversion genotypes in the panel of nine human individuals and in non-human primates.
