# Supplementary material for: Validation and Genotyping of Multiple Human Polymorphic Inversions Mediated by Inverted Repeats Reveals a High Degree of Recurrence
Source: PLoS Genet. 2014 Mar 20;10(3):e1004208. doi: 10.1371/journal.pgen.1004208 (PMC3961182; doi:10.1371/journal.pgen.1004208)
Supplement: Table S2 — Consistency between the genotypes obtained by iPCR and the fosmid paired-end mapping (PEM) results in nine human individuals for 19 inversion predictions. (XLSX) [file pgen.1004208.s005.xlsx]

## Sheet: SupTable2
Table S2. Consistency between the genotypes obtained by iPCR and the fosmid paired-end mapping (PEM) results in nine human individuals for 19 inversion predictions.
Inversion	Method	Results	NA12156	NA12878	NA15510	NA18507	NA18517	NA18555	NA18956	NA19129	NA19240
			(ABC14)	(ABC12)	(G248)	(ABC8)	(ABC7)	(ABC11)	(ABC9)	(ABC13)	(ABC10)
HsInv0114	iPCR	BP1	Std/Inv	Inv/Inv	Inv/Inv	Std/Std	Std/Inv	Std/Std	Std/Inv	Std/Std	Std/Inv
		BP2	Std/Inv	Inv/Inv	Inv/Inv	Std/Std	Std/Inv	Std/Std	Std/Inv	Std/Std	Std/Inv
	Fosmid PEM	Disc/Conc	7/3	13/0	7/0	0/7	3/4	0/7	6/5	0/12	2/4
HsInv0124	iPCR	BP1	Std/Inv	Std/Std	Std/Inv	Inv/Inv	Std/Inv	Inv/Inv	Inv/Inv	Inv/Inv	Inv/Inv
		BP2	Std/Inv	Std/Std	Std/Inv	Inv/Inv	Std/Inv	Inv/Inv	Inv/Inv	Inv/Inv	Inv/Inv
	Fosmid PEM	Disc/Conc	1/1	0/6	2/0	2/0	2/0	3/0	3/0	5/0	10/0
HsInv0209	iPCR	BP1	Std/Std	Std/Std	Std/Std	Inv/Inv	Std/Std	Std/Std	Std/Std	Std/Std	Std/Std
		BP2	Std/Std	Std/Std	Std/Std	Inv/Inv	Std/Std	Std/Std	Std/Std	Std/Std	Std/Std
	Fosmid PEM	Disc/Conc	0/3	0/5	0/3	6/0	0/6	0/1	0/6	0/2	0/9
HsInv0241	iPCR	BP1	Std/Inv	Std/Inv	Std/Std	Std/Inv	Std/Inv	Inv/Inv	Std/Inv	Std/Inv	Inv/Inv
		BP2	Inv/Inv	Inv/Inv	Std/Std	Std/Inv	Inv/Inv	Inv/Inv	Std/Inv	Std/Inv	Inv/Inv
	Fosmid PEM	Disc/Conc	2/0	0/1	0/0	6/0	0/0	5/0	0/2	0/2	3/0
HsInv0272	iPCR	BP1	Std/Std	Std/Std	Std/Std	Std/Std	Std/Std	Std/Std	Std/Std	Std/Std	Std/Std
		BP2	Std/Std	Std/Std	Std/Std	Std/Std	Std/Std	Std/Std	Std/Std	Std/Std	Std/Std
	Fosmid PEM	Disc/Conc	0/8	0/11	0/12	0/9	0/7	0/22	0/10	0/23	0/16
HsInv0278	iPCR	BP1	Std/Std	Std/Std	Std/Inv	Std/Inv	Inv/Inv	Inv/Inv	Std/Std	Std/Inv	Std/Inv
		BP2	Std/Std	Std/Std	Std/Inv	Std/Inv	Inv/Inv	Inv/Inv	Std/Std	Std/Inv	Std/Inv
	Fosmid PEM	Disc/Conc	0/1	0/1	0/2	1/2	1/0	1/0	0/1	0/0	0/1
HsInv0286	iPCR	BP1	Std/Std	Inv/Inv	Inv/Inv	Inv/Inv	Std/Inv	Inv/Inv	Std/Inv	Std/Std	Std/Std
		BP2	Std/Std	Inv/Inv	Inv/Inv	Inv/Inv	Std/Inv	Inv/Inv	Std/Inv	Std/Std	Std/Std
	Fosmid PEM	Disc/Conc	0/3	13/0	9/0	16/0	7/11	6/0	2/7	0/7	0/8
HsInv0340	iPCR	BP1	Std/Std	Std/Std	Std/Std	Inv/Inv	Std/Inv	Std/Std	Std/Std	Std/Inv	Std/Std
		BP2	Std/Std	Std/Std	Std/Std	Inv/Inv	Std/Inv	Std/Std	Std/Std	Std/Inv	Std/Std
	Fosmid PEM	Disc/Conc	0/12	0/10	0/5	12/0	3/6	0/13	0/11	0/9	0/16
HsInv0341	iPCR	BP1	Std/Std	Std/Std	Std/Std	Std/Std	Std/Inv	Std/Std	Std/Std	Std/Std	Std/Std
		BP2	Std/Std	Std/Std	Std/Std	Std/Std	Std/Inv	Std/Std	Std/Std	Std/Std	Std/Std
	Fosmid PEM	Disc/Conc	0/9	0/13	0/5	0/9	5/2	0/10	0/10	0/10	0/13
HsInv0344	iPCR	BP1	Std/Std	Std/Inv	Inv/Inv	Std/Inv	Std/Std	Std/Std	Inv/Inv	Std/Inv	Std/Std
		BP2	Std/Std	Std/Inv	Inv/Inv	Std/Inv	Std/Std	Std/Std	Inv/Inv	Std/Inv	Std/Std
	Fosmid PEM	Disc/Conc	0/5	2/0	5/0	2/4	0/1	0/3	3/0	5/4	0/4
HsInv0347	iPCR	BP1	Std/Inv	Std/Std	Std/Std	Std/Std	Std/Inv	Std/Std	Std/Inv	Inv/Inv	Inv/Inv
		BP2	Std/Inv	Std/Std	Std/Std	Std/Std	Std/Inv	Std/Std	Std/Inv	Inv/Inv	Inv/Inv
	Fosmid PEM	Disc/Conc	1/5	0/4	0/4	0/6	1/1	0/5	1/0	0/0	3/0
HsInv0389	iPCR	BP1	Std/Std	Std/Std	Std/Inv	Inv/-	Inv/Inv	Std/Std	Std/Std	Inv/Inv	Inv/Inv
		BP2	Std/Std	Std/Std	Std/Inv	Inv/-	Inv/Inv	Std/Std	Std/Std	Inv/Inv	Inv/Inv
	Fosmid PEM	Disc/Conc	0/30	0/26	8/15	10/0	12/0	0/21	0/18	38/1	18/0
HsInv0393	iPCR	BP1	Std/Inv	Std/Inv	Inv/Inv	Std/-	Std/Std	Std/Inv	Inv/Inv	Inv/Inv	Std/Inv
		BP2	Std/Inv	Std/Inv	Inv/Inv	Std/-	Std/Std	Std/Inv	Inv/Inv	Inv/Inv	Std/Inv
	Fosmid PEM	Disc/Conc	5/3	2/4	6/0	0/2	0/4	2/3	3/0	3/0	1/2
HsInv0396	iPCR	BP1	Std/Std	Std/Std	Std/Std	Std/-	Std/Inv	Std/Std	Std/Inv	Inv/Inv	Std/Inv
		BP2	Std/Std	Std/Std	Std/Std	Std/-	Std/Inv	Std/Std	Std/Inv	Inv/Inv	Std/Inv
	Fosmid PEM	Disc/Conc	0/22	0/14	0/13	0/6	4/5	0/18	4/7	11/0	10/5
HsInv0397	iPCR	BP1	Std/Inv	Std/Std	Std/Inv	Std/-	Std/Inv	Std/Std	Std/Inv	Std/Std	Inv/Inv
		BP2	Std/Std	Std/Std	Std/Inv	Std/-	Std/Inv	Std/Std	Std/Inv	Std/Std	Inv/Inv
	Fosmid PEM	Disc/Conc	1/2	0/3	0/0	0/6	1/0	0/2	2/1	0/3	6/0
HsInv0403	iPCR	BP1	Std/Inv	Std/Inv	Std/Inv	Inv/-	Std/Inv	Std/Std	Inv/Inv	Std/Std	Inv/Inv
		BP2	Std/Inv	Std/Inv	Std/Inv	Inv/-	Std/Inv	Std/Std	Inv/Inv	Std/Std	Inv/Inv
	Fosmid PEM	Disc/Conc	0/2	2/2	2/1	1/0	0/0	0/1	0/0	0/0	0/0
HsInv0526	iPCR	BP1	Std/Std	Std/Std	Std/Std	Std/Std	Std/Std	Std/Std	Std/Std	Std/Std	Std/Std
		BP2	Std/Std	Std/Std	Std/Std	Std/Std	Std/Std	Std/Std	Std/Std	Std/Std	Std/Std
	Fosmid PEM	Disc/Conc	0/15	0/35	0/22	0/35	0/19	0/18	0/29	0/23	0/17
HsInv0832	iPCR	BP1				Inv/-
		BP2				Inv/-
	Fosmid PEM	Disc/Conc	0/0	0/0	0/0	3/0	0/0	0/0	0/0	0/0	0/0
HsInv1051	iPCR	BP1	Std/Std	Std/Std	Std/Std	Std/Std	Std/Std	Std/Std	Std/Std	Std/Std	Std/Inv
		BP2
	Fosmid PEM	Disc/Conc	0/9	0/9	0/9	0/4	0/7	0/12	0/11	0/10	5/9
BP1, inversion breakpoint 1; BP2, inversion breakpoint 2. Disc, number of discordant fosmid supporting inverted (Inv) orientation according to GRIAL predictions [54], excluding those with one end mapping on top of the inverted repeats at the inversion breakpoints. Conc, number of concordant fosmid supporting standard (Std) orientation, excluding those with one end mapping on top of the inverted r…
