# Supplementary material for: Validation and Genotyping of Multiple Human Polymorphic Inversions Mediated by Inverted Repeats Reveals a High Degree of Recurrence
Source: PLoS Genet. 2014 Mar 20;10(3):e1004208. doi: 10.1371/journal.pgen.1004208 (PMC3961182; doi:10.1371/journal.pgen.1004208)
Supplement: Table S3 — iPCR genotypes for 17 validated inversions in 83 human samples from CEU, YRI, CHB and JPT populations, four chimpanzees and two gorillas. (XLSX) [file pgen.1004208.s006.xlsx]

## Sheet: SupTable3
Table S3. iPCR genotypes for 17 validated inversions in 83 human samples from CEU, YRI, CHB and JPT populations, four chimpanzees and two gorillas.
Individual	Population	Family	Relationship	Sex	HsInv0114	HsInv0124	HsInv0209	HsInv0241	HsInv0278	HsInv0286	HsInv0340	HsInv0341	HsInv0344	HsInv0347	HsInv0389	HsInv0393	HsInv0396	HsInv0397	HsInv0403	HsInv0832	HsInv1051
Human (Homo sapiens)
NA06985	CEU	1341	maternal grandmother	Female	std/std	std/inv	std/std	std/std	std/std	std/inv	std/std	std/std	std/inv	std/std	std/std	std/std	std/std	std/inv	std/std		std/std
NA06991	CEU	1341	mother	Female	std/std	std/inv	std/std	std/std	std/std	std/inv	std/std	std/std	std/std	std/std	std/inv	std/std	std/std	std/std	std/inv		std/std
NA06993	CEU	1341	maternal grandfather	Male	std/inv	std/std	std/std	std/std	std/std	std/inv	std/std	std/std	std/inv	std/std	inv/-	std/-	std/-	std/-	inv/-	std/-	std/std
NA07000	CEU	1340	paternal grandmother	Female	std/inv	inv/inv	std/std	std/std	std/std	std/inv	std/std	std/std	std/std	std/std	std/std	std/std	std/std	std/std	inv/inv		std/std
NA07019	CEU	1340	mother	Female	std/std	std/std	std/std	std/std	std/inv		std/std	std/std	inv/inv	std/std	std/std	inv/inv	std/std	inv/inv	std/std
NA07022	CEU	1340	maternal grandfather	Male	std/inv	std/std	std/std	std/std	std/std	std/std	std/std	std/std	inv/inv	std/std	std/-	inv/-	std/-	inv/-	std/-	std/-	std/std
NA07048	CEU	1341	father	Male	std/inv	std/std	std/std	std/std	std/std		std/std	std/std	std/inv	std/std	std/-	inv/-	std/-	std/-	std/-	std/-	std/std
NA07055	CEU	1341	paternal grandmother	Female	std/inv	std/std	std/std	std/std	std/std		std/std	std/std	std/inv	std/std	std/inv	std/inv	std/std	std/inv	std/std		std/std
NA07056	CEU	1340	maternal grandmother	Female	std/inv	std/inv	std/std	std/std	std/inv	std/inv	std/std	std/std	inv/inv	std/std	std/std	inv/inv	std/inv	std/inv	std/std		std/std
NA07345	CEU	1345	maternal grandmother	Female	inv/inv	inv/inv	std/std	std/std	std/std	std/inv	std/std	std/std	std/inv	std/std	std/std	std/inv	std/std	std/inv	std/std		std/std
NA07348	CEU	1345	mother	Female	std/inv	inv/inv	std/std	std/std	std/std	std/std	std/std	std/std	inv/inv	std/std	std/std	std/std	std/std	inv/inv	std/std		std/std
NA07357	CEU	1345	maternal grandfather	Male	std/inv	std/inv	std/std	std/std	std/std		std/std	std/std	std/inv	std/std	std/-	std/-	std/-	inv/-	std/-	std/-	std/std
NA10830	CEU	1408	father	Male	inv/inv	std/inv	std/std	std/std	std/std	inv/inv	std/std	std/std	std/inv	std/std	std/-	inv/-	inv/-	std/-	std/-	std/-	std/std
NA10831	CEU	1408	mother	Female	std/std	std/std	std/std	std/std	std/std		std/std	std/std	std/inv	std/std	std/std	std/std	std/std	std/std	std/std		std/std
NA10835	CEU	1416	father	Male	inv/inv	std/std	std/std	std/std	std/inv	std/std	std/std	std/std	std/std	std/inv	inv/-	std/-	std/-	std/-	std/-	std/-	std/std
NA10838	CEU	1420	father	Male	std/std	std/std	std/std	std/std	std/std	inv/inv	std/std	std/std	std/inv	std/inv	std/-	std/-	std/-	std/-	std/-	std/-	std/std
NA10839	CEU	1420	mother	Female	std/inv	std/inv	std/std	std/inv	std/std	std/inv	std/std	std/std	std/inv	std/std	std/inv	std/inv	std/inv	std/std	inv/inv		std/std
NA10847	CEU	1334	mother	Female	inv/inv	std/inv	std/std	std/inv	std/std	std/inv	std/std	std/std	std/inv	std/std	std/std	std/std	std/inv	std/std	std/inv		std/std
NA10851	CEU	1344	father	Male	inv/inv	std/std	std/std	std/std	std/std			std/std	std/std	inv/inv	std/-	std/-	std/-		std/-	std/-
NA10854	CEU	1349	mother	Female	inv/inv	std/inv	std/std	std/inv	std/std		std/std	std/std	std/std	std/std	std/std	std/std	std/std	std/std	std/std		std/std
NA10857	CEU	1346	father	Male	std/inv	std/inv	std/std	std/inv	std/std	std/inv	std/std	std/std	std/inv	std/inv	std/-	inv/-	std/-	std/-	std/-	std/-	std/std
NA10859	CEU	1347	mother	Female	std/inv	std/inv	std/std	std/inv	std/std	std/inv	std/std	std/std	std/inv	std/std	std/std	std/std	std/std	std/inv	std/inv		std/std
NA10860	CEU	1362	father	Male	inv/inv	std/inv	std/std	std/std	std/std	std/inv	std/std	std/std	std/std	std/std	std/-	std/-	std/-	std/-	std/-	std/-	std/std
NA10861	CEU	1362	mother	Female	std/inv	std/inv	std/std	inv/inv	std/std		std/std	std/std	inv/inv	std/std	std/inv	std/inv	std/std	std/std	std/inv		std/std
NA10863	CEU	1375	mother	Female	inv/inv	std/std	std/std	std/inv	std/std		std/std	std/std	inv/inv	std/std	inv/inv	std/std	std/std	std/std	std/std
NA11829	CEU	1350	paternal grandfather	Male	inv/inv	inv/inv	std/std	std/std	std/std	std/inv	std/std	std/std	std/inv	std/inv	inv/-	std/-	inv/-	std/-	std/-	std/-	std/std
NA11830	CEU	1350	paternal grandmother	Female	std/std	inv/inv	std/std	std/std	std/std	inv/inv	std/std	std/std	std/inv	std/std	std/std	std/std	std/std	std/inv	std/std		std/std
NA11831	CEU	1350	maternal grandfather	Male	inv/inv	inv/inv	std/std	std/std	std/std	inv/inv	std/std	std/inv	std/inv	std/std	std/-	inv/-	std/-	std/-	std/-	std/-	std/std
NA11832	CEU	1350	maternal grandmother	Female	std/inv	std/inv	std/std	std/std	std/std	std/std	std/std	std/std	std/std	std/inv	std/std	std/std	std/std	std/inv	std/std		std/std
NA11840	CEU	1349	maternal grandmother	Female	std/inv	std/std	std/std	std/inv	std/std		std/std	std/std	std/std	std/std	std/inv	std/inv	std/std	std/std	std/std		std/std
NA11881	CEU	1347	maternal grandfather	Male	inv/inv	std/inv	std/std	std/inv	std/std	std/std	std/std	std/std	std/inv	std/std	std/-	std/-	std/-	inv/-	std/-	std/-	std/std
NA11993	CEU	1362	paternal grandmother	Female	inv/inv	std/inv	std/std	std/std	std/std		std/inv	std/std	std/inv	std/std	std/std	std/inv	std/std	std/std	std/std		std/std
NA11994	CEU	1362	maternal grandfather	Male	std/inv	std/std	std/std	std/inv	std/std	inv/inv	std/std	std/std	inv/inv	std/std	inv/-	inv/-	std/-	std/-	std/-	std/-	std/std
NA11995	CEU	1362	maternal grandmother	Female	inv/inv	std/inv	std/std	std/inv	std/std	std/std	std/std	std/std	std/inv	std/std	std/std	std/inv	std/std	std/std	std/inv		std/std
NA12003	CEU	1420	paternal grandfather	Male	std/inv	std/inv	std/std	std/std	std/std	std/inv	std/std	std/std	inv/inv	std/inv	std/-	inv/-	inv/-	std/-	std/-	std/-	std/std
NA12004	CEU	1420	paternal grandmother	Female	std/std	std/std	std/std	std/std	std/inv			std/std	std/std	std/inv	std/std		std/std	std/std	std/inv
NA12005	CEU	1420	maternal grandfather	Male	inv/inv	std/inv	std/std	std/std	std/std	std/inv	std/std	std/std	std/std	std/std	std/-	std/-	inv/-	std/-	inv/-	std/-	std/std
NA12043	CEU	1346	paternal grandfather	Male	std/inv	std/inv	std/std	std/std	std/std	std/inv	std/std	std/std	std/inv	std/inv	inv/-	inv/-	inv/-	std/-	std/-	std/-	std/std
NA12044	CEU	1346	paternal grandmother	Female	std/std	std/inv	std/std	std/inv	std/std	std/inv	std/std	std/std	inv/inv	std/std	std/std	std/inv	std/inv	std/std	std/inv		std/std
NA12056	CEU	1344	paternal grandfather	Male	std/inv	std/std		std/std	std/std	std/inv	std/std		std/std	std/inv				std/-	inv/-	std/-
NA12144	CEU	1334	paternal grandfather	Male	inv/inv	std/inv	std/std	std/std	std/std	std/inv	std/std	std/std	std/inv	std/std	inv/-	std/-	std/-	std/-	std/-	std/-	std/std
NA12145	CEU	1334	paternal grandmother	Female	std/inv	std/inv	std/std	std/std	std/std	inv/inv	std/std	std/std	inv/inv	std/std	std/inv	std/std	std/std	std/std	std/std		std/std
NA12146	CEU	1334	maternal grandfather	Male	std/inv	inv/inv	std/std	std/std	std/inv	std/std	std/std	std/std	inv/inv	std/std	std/-	std/-	std/-	std/-	std/-	std/-	std/std
NA12154	CEU	1408	paternal grandfather	Male	inv/inv	std/inv	std/std	std/std	std/std	inv/inv	std/std	std/std	std/inv	std/std	inv/-	inv/-	std/-	std/-	std/-	std/-	std/std
NA12155	CEU	1408	maternal grandfather	Male	std/inv	std/inv	std/std	std/std	std/std		std/std	std/std	inv/inv	std/std	std/-	std/-	std/-	std/-	std/-	std/-	std/std
NA12156	CEU	1408	maternal grandmother	Female	std/inv	std/inv	std/std	std/inv	std/std	std/std	std/std	std/std	std/std	std/inv	std/std	std/inv	std/std	std/inv	std/inv		std/std
NA12234	CEU	1375	maternal grandmother	Female	inv/inv	std/std	std/inv	inv/inv	std/std		std/std	std/std	inv/inv	std/std	std/inv	std/inv	std/std	std/std	std/std		std/std
NA12239	CEU	1334	maternal grandmother	Female	inv/inv	std/std	std/std	std/inv	std/inv		std/std	std/std	std/inv	std/std	std/std	std/inv	std/inv	std/std	std/inv		std/std
NA12248	CEU	1416	paternal grandfather	Male	inv/inv	std/std	std/std	std/std	std/inv		std/std	std/std	std/std	inv/inv	std/-	std/-	std/-	std/-	std/-	std/-	std/std
NA12717	CEU	1358	paternal grandmother	Female	std/inv	std/std	std/std	std/std	std/inv	inv/inv	std/std	std/std	inv/inv	std/std	std/std	std/std	std/std	std/std	std/inv		std/std
NA12740	CEU	1444	mother	Female	std/std	std/inv	std/std	std/std	std/std	inv/inv	std/std	std/std	inv/inv	std/std	std/std	std/inv	std/std	std/std	std/std		std/std
NA12750	CEU	1444	maternal grandfather	Male	std/std	std/inv	std/std	std/std	std/std	inv/inv	std/std	std/std	inv/inv	std/std	std/-	std/-	std/-	std/-	std/-	std/-	std/std
NA12752	CEU	1447	father	Male	std/inv	std/inv	std/std	std/std	std/std	std/inv	std/std	std/std	inv/inv	std/std	inv/-	inv/-	std/-	std/-	inv/-	std/-	std/std
NA12753	CEU	1447	mother	Female	inv/inv	std/std	std/std	std/std	std/std		std/std	std/std	std/inv	std/std	std/std	std/inv	std/std	std/std	std/std		std/std
NA12760	CEU	1447	paternal grandfather	Male	std/inv	inv/inv	std/std	std/std	std/std		std/std	std/std	inv/inv	std/std	std/-		std/-	inv/-	std/-	std/-	std/std
NA12761	CEU	1447	paternal grandmother	Female	inv/inv	std/inv	std/std	std/std	std/std		std/std	std/std	inv/inv	std/std	inv/inv	inv/inv	std/std	std/std	inv/inv		std/std
NA12762	CEU	1447	maternal grandfather	Male	inv/inv	std/std	std/std	std/std	std/std		std/std	std/std	std/inv	std/std	std/-	inv/-	std/-		std/-	std/-
NA12763	CEU	1447	maternal grandmother	Female	std/inv	std/inv	std/std	std/inv	std/std	std/inv	std/std	std/std	inv/inv	std/std	std/std	std/inv	std/std	std/std	std/std		std/std
NA12802	CEU	1454	mother	Female	inv/inv	std/inv	std/inv	std/std	std/std	std/inv	std/std	std/std	inv/inv	std/std	std/std	std/std	std/std	std/std	std/inv		std/std
NA12812	CEU	1454	paternal grandfather	Male	std/inv	std/std	std/std	std/std	std/std	std/inv	std/std	std/std	std/inv	std/std	std/-	std/-	inv/-	std/-	inv/-	std/-	std/std
NA12813	CEU	1454	paternal grandmother	Female	inv/inv	std/std	std/std	std/std	std/std	std/inv	std/std	std/std	inv/inv	std/std	std/std	std/inv	std/std	std/inv	std/std		std/std
NA12815	CEU	1454	maternal grandmother	Female	std/inv	std/std	std/inv	std/inv	std/std	std/inv	std/std	std/inv	std/inv	std/std	std/std	std/std	std/inv	std/std	std/std		std/std
NA12864	CEU	1459	father	Male	inv/inv	inv/inv	std/std	inv/inv	std/inv	std/std	std/std	std/std	inv/inv	std/std	std/-	std/-	inv/-	std/-	inv/-	std/-	std/std
NA12865	CEU	1459	mother	Female	std/inv	std/std	std/std	std/inv	inv/inv		std/std	std/std	inv/inv	std/std	std/std	std/std	std/inv	std/std	std/inv		std/std
NA12872	CEU	1459	paternal grandfather	Male	inv/inv	std/inv	std/std	std/inv	std/std	std/std	std/std	std/std	std/inv	std/std	std/-	std/-	std/-	std/-	std/-	std/-	std/std
NA12873	CEU	1459	paternal grandmother	Female	inv/inv	inv/inv	std/std	std/inv	std/inv	std/std	std/std	std/inv	std/inv	std/std	std/std	std/std	std/inv	std/std	inv/inv		std/std
NA12874	CEU	1459	maternal grandfather	Male	std/inv	std/std	std/std	std/inv	std/inv	std/std	std/std	std/std	std/inv	std/std	std/-	std/-	inv/-	std/-	inv/-	std/-	std/std
NA12878	CEU	1463	mother	Female	inv/inv	std/std	std/std	std/inv	std/std	inv/inv	std/std	std/std	std/inv	std/std	std/std	std/inv	std/std	std/std	std/inv		std/std
NA12891	CEU	1463	maternal grandfather	Male	std/inv	std/std	std/std	std/inv	std/std	inv/inv	std/std	std/std	std/inv	std/std	std/-	inv/-	std/-	std/-	std/-	std/-	std/std
NA12892	CEU	1463	maternal grandmother	Female	inv/inv	std/std	std/std	std/std	std/inv		std/std	std/std	inv/inv	std/std	std/std	std/inv	std/std	std/std	std/inv		std/std
NA15510	Unknown	-	-	Female	inv/inv	std/inv	std/std	std/std	std/inv	inv/inv	std/std	std/std	inv/inv	std/std	std/inv	inv/inv	std/std	std/inv	std/inv		std/std
NA18555	CHB	-	-	Female	std/std	inv/inv	std/std	inv/inv	inv/inv	inv/inv	std/std	std/std	std/std	std/std	std/std	std/inv	std/std	std/std	std/std		std/std
NA18956	JPT	-	-	Female	std/inv	inv/inv	std/std	std/inv	std/std	std/inv	std/std	std/std	inv/inv	std/inv	std/std	inv/inv	std/inv	std/inv	inv/inv		std/std
NA18506	YRI	Y009	child	Male			inv/inv				std/inv									inv/-
NA18507	YRI	Y009	father	Male	std/std	inv/inv	inv/inv	std/inv	std/inv	inv/inv	inv/inv	std/std	std/inv	std/std	inv/-	std/-	std/-	std/-	inv/-	inv/-	std/std
NA18508	YRI	Y009	mother	Female			std/inv				std/std
NA18515	YRI	Y013	child	Male			std/std				inv/inv	std/inv
NA18516	YRI	Y013	father	Male			std/inv				std/inv	std/std
NA18517	YRI	Y013	mother	Female	std/inv	std/inv	std/std	std/inv	inv/inv	std/inv	std/inv	std/inv	std/std	std/inv	inv/inv	std/std	std/inv	std/inv	std/inv		std/std
NA19129	YRI	Y077	child	Female	std/std	inv/inv	std/std	std/inv	std/inv	std/std	std/inv	std/std	std/inv	inv/inv	inv/inv	inv/inv	inv/inv	std/std	std/std		std/std
NA19238	YRI	Y117	mother	Female			std/std														std/std
NA19239	YRI	Y117	father	Male			std/std														std/inv
NA19240	YRI	Y117	child	Female	std/inv	inv/inv	std/std	inv/inv	std/inv	std/std	std/std	std/std	std/std	inv/inv	inv/inv	std/inv	std/inv	inv/inv	inv/inv		std/inv
Chimpanzee (Pan troglodytes)
PTR1211	NA	NA	child	Male	inv/inv	std/std	std/std	std/std	inv/inv	std/std	std/std	std/std	inv/inv	std/std	inv/-	std/-	inv/-	inv/-	std/-	inv/-
PTR1213	NA	NA	father	Male	inv/inv	std/std	std/std	std/std	inv/inv	std/std	std/std	std/std	inv/inv	std/std	inv/-	inv/-	std/-	inv/-	std/-	inv/-
PTR1215	NA	NA	unrelated	Female	inv/inv	std/std	std/std	std/std	inv/inv	std/std	std/inv	std/inv		std/std	inv/inv	std/inv	std/std	std/inv	std/inv
N457/03	NA	NA	unrelated	Male	inv/inv	std/std	std/std	std/std	inv/inv	std/std	inv/inv	std/std	std/inv	std/std	inv/-	inv/-	inv/-	std/-	inv/-	inv/-
Gorilla (Gorilla gorilla)
Z01/03 (Urko)	NA	NA	child	Male	inv/inv	std/std	std/std	std/inv	inv/inv	std/std	inv/inv	std/std		std/inv	inv/-	inv/-	std/-	inv/-	std/-	std/-
Z02/03 (Snowflake)	NA	NA	father	Male	inv/inv	std/std	std/std	std/std	inv/inv	std/std	inv/inv	std/std		inv/inv	inv/-	inv/-	std/-	inv/-	inv/-	std/-
