# Supplementary material for: Validation and Genotyping of Multiple Human Polymorphic Inversions Mediated by Inverted Repeats Reveals a High Degree of Recurrence
Source: PLoS Genet. 2014 Mar 20;10(3):e1004208. doi: 10.1371/journal.pgen.1004208 (PMC3961182; doi:10.1371/journal.pgen.1004208)
Supplement: Table S4 — Tag SNPs in perfect linkage disequilibrium (r 2 = 1) with four human polymorphic inversions using data from HapMap and the 1000 Genomes Project (1000GP). (XLSX) [file pgen.1004208.s007.xlsx]

## Sheet: SupTable4
Table S4. Tag SNPs in perfect linkage disequilibrium (r2= 1) with four human polymorphic inversions using data from HapMap and the 1000 Genomes Project (1000GP).
Inversion tag SNPs in 1000GP data
HsInv0114	HsInv0286	HsInv0347	HsInv0396
rs4838090	rs4288328	rs2092722	rs67276087
rs10986161	rs4338053	rs10133871	rs3117668
rs10986170	rs7790659	rs7157540	rs147448654
rs10986171	rs4245559	rs4141684	rs139180358
	rs6967429	rs2057135	rs144667722
	rs4538821	rs761557	rs6647505
		rs4901993	rs6647063
		rs10143831	rs143218968
		rs10147346	rs6647541
		rs10142842	rs5937899
		rs7156317	rs3117679
		rs11340874	rs3130873
			rs3130872
SNPs in italics correspond to those located inside the inversion region.
Tag SNPs in bold were also detected with the HapMap SNP data.
