# Supplementary material for: Validation and Genotyping of Multiple Human Polymorphic Inversions Mediated by Inverted Repeats Reveals a High Degree of Recurrence
Source: PLoS Genet. 2014 Mar 20;10(3):e1004208. doi: 10.1371/journal.pgen.1004208 (PMC3961182; doi:10.1371/journal.pgen.1004208)
Supplement: Table S5 — Nucleotide variation data from the 1000 Genomes Project (1000GP) for 14 polymorphic inversions with >2 inverted chromosomes in the CEU population after filtering the SNP genotypes based on the genotype likelihoods. (XLSX) [file pgen.1004208.s008.xlsx]

## Sheet: SupTable5
Table S5. Nucleotide variation data from the 1000 Genomes Project (1000GP) for 14 polymorphic inversions with >2 inverted chromosomes in the CEU population after filtering the SNP genotypes based on the genotype likelihoods.
	1000GP genotypes
Inversion	N	SNPs	Fixed	Shared
Inverted region
HsInv0114	28	41	2	1
HsInv0124	28	18	0	4
HsInv0209	28	15	0	0
HsInv0241	28	10	0	0
HsInv0278	28	15	0	0
HsInv0286	21	303	5	5
HsInv0341	28	52	0	12
HsInv0344	28	34	0	10
HsInv0347	28	7	2	0
HsInv0389	28	51	0	20
HsInv0393	27	9	0	3
HsInv0396	28	138	15	2
HsInv0397	27	2	0	0
HsInv0403	28	4	0	3
Flanking region
HsInv0114	28	74	4	11
HsInv0124	28	103	0	32
HsInv0209	28	196	0	0
HsInv0241	28	122	0	13
HsInv0278	28	73	0	0
HsInv0286	21	85	1	1
HsInv0341	28	73	0	7
HsInv0344	28	67	0	29
HsInv0347	28	39	11	0
HsInv0389	28	28	0	17
HsInv0393	27	31	0	9
HsInv0396	28	30	2	1
HsInv0397	27	5	0	0
HsInv0403	28	46	4	10
The inverted region includes the region within the inverted repeats that mediated the inversion. The flanking region corresponds to 10 kb outside each inverted repeat.
N, number of unrelated individuals analyzed.
