# Supplementary material for: Validation and Genotyping of Multiple Human Polymorphic Inversions Mediated by Inverted Repeats Reveals a High Degree of Recurrence
Source: PLoS Genet. 2014 Mar 20;10(3):e1004208. doi: 10.1371/journal.pgen.1004208 (PMC3961182; doi:10.1371/journal.pgen.1004208)
Supplement: Table S6 — Primers and primer sequences used in the analysis of inversions. (XLSX) [file pgen.1004208.s009.xlsx]

## Sheet: SupTable6
Table S6. Primers and primer sequences used in the analysis of inversions.
Locus name	Primer	Sequence (5'-3')	Experiment/usage
CLIP2	CLIP2-1	ATCTGGGAGAGACGCAGTTC	qPCR
	CLIP2-2	ATGACAGGTTCTGGGCAGTC	qPCR
HsInv0114	HsInv114iPCR-A1	CCTGACCACTCCCTTGGATA	iPCR
	HsInv114iPCR-B1	AGCATTCTGGAGGCACACTC	iPCR
	HsInv114iPCR-C1	CCACTGACATTCTGGTGTGG	iPCR
	HsInv114iPCR-D1	GATGGGAGGTTCTGCAGGTA	iPCR
HsInv0124	HsInv124iPCR-A1	AGATGCACAGAGGCTGGAAG	iPCR
	HsInv124iPCR-B1	GGCTTGTTCAGCCTTGATCT	iPCR
	HsInv124iPCR-C1	CCAGGCCACTTAGACCAAAC	iPCR
	HsInv124iPCR-D1	AAAATGCCACAGAGGTCGAG	iPCR
HsInv0209	HsInv209iPCR-A1	CCTGTAGCCCTGGGACATAA	iPCR
	HsInv209iPCR-B1	CCAGACCCACAGGAGAGGTA	iPCR
	HsInv209iPCR-C1	GACCCAAGTCCATGTGTGAA	iPCR
	HsInv209iPCR-D1	CCTGCTAAACCTGGCAGAAG	iPCR
HsInv0241	HsInv241iPCR-A1	TTCTACGGTTTCCTGGGATGG	iPCR
	HsInv241iPCR-B1	CACTCCATGGGTTGCTGGA	iPCR
	HsInv241iPCR-C1	ACCACACTCACCAGCATGAA	iPCR
	HsInv241iPCR-C2	ACACACAGCCCCACTCTTCT	iPCR
	HsInv241iPCR-D1	GCTGACGGATCACAGGCTTCT	iPCR
	HsInv241iPCR-D2	AGCATAGCCTCTGGCAGAAA	iPCR
HsInv0272	HsInv272iPCR-A1	CGTCTGAGTGCAAATCCTGA	iPCR
	HsInv272iPCR-B1	TCAAGTTCCAGCATCCTCCT	iPCR
	HsInv272iPCR-C1	AACTGTGTACATGGCCTGAATG	iPCR
	HsInv272iPCR-D1	AAGGGATCCTCAGCACAAAA	iPCR
HsInv0278	HsInv278iPCR-A1	GGAAATGTGCAGTGGTGATG	iPCR
	HsInv278iPCR-B1	TCAGACTGGGTGGAGTAGGG	iPCR
	HsInv278iPCR-C3	GAGAGCTCGGCGGAGAAG	iPCR
	HsInv278iPCR-D1	CCGGGATTATCGTGTTCTTG	iPCR
	HsInv278iPCR-D2	ATCCATGCGTCTCCCTGTTA	iPCR (non-human primates)
HsInv0286	HsInv286iPCR-A3	CCTTGCGCCACTTTATACTGA	qPCR
	HsInv286iPCR-B2	GCCTAAGCCAACATTTGGTAAT	qPCR
	HsInv286iPCR-A4	TTTTGGGGGAGGTGATTTAAG	iPCR
	HsInv286iPCR-B1	AGCCAACATTTGGTAATGACTTG	iPCR
	HsInv286iPCR-C1	GGGGAGTTAATGTTCGATGG	iPCR
	HsInv286iPCR-D1	CAGGGGAAAGTTCTCATGCTA	iPCR / qPCR
HsInv0306	HsInv306iPCR-A1	CGTGTTGTTGGTATTTTCCTCTT	iPCR
	HsInv306iPCR-B1	TGAAGATGCACTGATTTGCTTT	iPCR
	HsInv306iPCR-C1	CATATGCACATACGTGGGTTTT	iPCR
	HsInv306iPCR-D1	AGGTGGCAGGATTCAGAGC	iPCR
HsInv0340	HsInv340iPCR-A1	AGAGCTGTGAGGAAAAACACCA	iPCR / qPCR
	HsInv340iPCR-B1	AACACTGTTTTAGGTGCCAGGT	iPCR / qPCR
	HsInv340iPCR-C1	CTAATCAGCACACCCGCTTC	iPCR / qPCR
	HsInv340iPCR-D1	ACAAACTCAAGCTCCCATGC	iPCR / qPCR
	HsInv340iPCR-A2	ATTCTCTTGCTTGCCTCAGC	iPCR (non-human primates)
	HsInv340iPCR-B2	CGGATCAAAGGGAGATGCTA	iPCR (non-human primates)
	HsInv340iPCR-C2	TGGCCAGATGTAGTTAAAGAATATGT	iPCR (non-human primates)
	HsInv340iPCR-D2	GATGTGTGGCATTATTTCTCAGG	iPCR (non-human primates)
HsInv0341	HsInv341iPCR-A1	GGGAAACTGAAAGTGGCATT	iPCR
	HsInv341iPCR-B1	GGCACAACCTGTGAAGGTCT	iPCR
	HsInv341iPCR-C1	AATTGCTTCATTTGGCTTGG	iPCR
	HsInv341iPCR-D1	TGCCTAGAGAGGCCATGACT	iPCR
HsInv0344	HsInv344iPCR-A1	CCAGAAGGGTGGGCTTTATT	iPCR-HindIII
	HsInv344iPCR-B1	CCCAGCACAAACATCAGCTA	iPCR-HindIII
	HsInv344iPCR-C1	TAGTCCACACCCTCGACCTC	iPCR-HindIII
	HsInv344iPCR-D1	ACCATGCCCAGTCAGACTCTAT	iPCR-HindIII
	HsInv344iPCR-A3	TCTTGGCTTGTTTTGAGTGG	iPCR-EcoRI
	HsInv344iPCR-B3	CTTGGGTGACAGCGAGACT	iPCR-EcoRI
	HsInv344iPCR-C4	GTGAACGGTTGTTGAATGGAC	iPCR-EcoRI
	HsInv344iPCR-D3	ATCATGCATCCACAGCACAT	iPCR-EcoRI
HsInv0347	HsInv347iPCR-A1	CTCAACCTTTTTGGGCTTTG	iPCR
	HsInv347iPCR-B1	ATGCAAGACAGCCAATCACA	iPCR
	HsInv347iPCR-C1	GACCCCACTGCTCACATTTT	iPCR
	HsInv347iPCR-D1	TCTCTAAGGACTTACTGTTCATTGTCA	iPCR
	HsInv347iPCR-A3	AAATGCCTCAATGGACCAAA	iPCR (non-human primates)
HsInv0389	HsInv389iPCR-A1	ATGAGCCAGTGCTAACTAGGCT	iPCR-NsiI
	HsInv389iPCR-B1	TCTGCAGATGTCTGAGGTGGT	iPCR-NsiI
	HsInv389iPCR-C1	TGGCAGTAGCAACCTGTTTGT	iPCR-NsiI
	HsInv389iPCR-D3	CAGGAATGAGCCCTGGTG	iPCR-NsiI
	HsInv389iPCR-A3	TCATCACGCGAAAAACAGAG	iPCR-BglII
	HsInv389iPCR-B3	CACATAAGCCACACCACAGG	iPCR-BglII
	HsInv389iPCR-C2	TGCATCCCCTCTAGTCGAA	iPCR-BglII
	HsInv389iPCR-D1	CAGGTAGGATGACTCACACTTTG	iPCR-BglII
HsInv0393	HsInv393iPCR-A1	TCCTTTTTCTTGGGTTGCAC	iPCR
	HsInv393iPCR-B1	CCGTGTTACACAACCCTCCT	iPCR
	HsInv393iPCR-C1	CAGGGACCTCCAGAAAAACA	iPCR
	HsInv393iPCR-D1	CTTCGGACTGCACAGGAAAT	iPCR
HsInv0396	HsInv396iPCR-A1	TTTATCCCCAGTTTTTGTGAGG	iPCR
	HsInv396iPCR-B3	GCTTTACATCTTTACGTTTTTCTGG	iPCR
	HsInv396iPCR-C1	CCTGAAACATTTTTGTCTGTAGGTC	iPCR
	HsInv396iPCR-D1	TTCTCCCTCTCCGTAGGTTG	iPCR
HsInv0397	HsInv397iPCR-A1	CCCAGGAGCACTGAGTAACC	iPCR
	HsInv397iPCR-B1	TCTGCTCATGCCAGAACATC	iPCR
	HsInv397iPCR-C1	CTGGCCTACACAAATGTACCC	iPCR
	HsInv397iPCR-D1	ACTGTGCAGCAGCAAACATC	iPCR
	HsInv397iPCR-C2	TGGTGGCAGGTCATTCATAA	iPCR (gorilla)
HsInv0403	HsInv403iPCR-A1	CAAATTCCACCCCAATGAAC	iPCR
	HsInv403iPCR-B1	GTAATCACCCCAAGCACCTG	iPCR
	HsInv403iPCR-C1	CCCGGTAATGAGATGCAGAT	iPCR
	HsInv403iPCR-D1	TGGCCTTGGGGTAAAGATAG	iPCR
	HsInv403iPCR-A4	AAGAGTTTCCATGCCAACAGA	iPCR (non-human primates)
	HsInv403iPCR-C3	GATGAAAAGCATTTGGGCTAA	iPCR (non-human primates)
	HsInv403iPCR-D3	AAATGACAAATTTCATGGGGTA	iPCR (non-human primates)
HsInv0526	HsInv526iPCR-A1	AACCGTTGTAGTTATCTGGGTCTC	iPCR
	HsInv526iPCR-B1	GGGCTGCCTCTTTAATACCA	iPCR
	HsInv526iPCR-C1	GGTGCAGTTACCATTGCTCA	iPCR
	HsInv526iPCR-D1	CTGCTCCCAAGCTACTGTCC	iPCR
HsInv0710	HsInv710iPCR-A1	GTGAAGGCTCCGTCTACCAC	iPCR
	HsInv710iPCR-B1	TGTAACTCTGTTGGCATGTATCTG	iPCR
	HsInv710iPCR-C1	CATATGCACATACGTGGGTTTT	iPCR
	HsInv710iPCR-D1	AGGTGGCAGGATTCAGAGC	iPCR
HsInv0832	HsInv832iPCR-A1	AACGACCAAAAGCAGAATGG	iPCR
	HsInv832iPCR-B1	AAACCAGCAATAGGGAAAGGA	iPCR
	HsInv832iPCR-C1	CCTGAATGGTAATTCATAGG	iPCR
	HsInv832iPCR-D1	AAGGGGAACTGTTGGGATTC	iPCR
HsInv1051	HsInv1051iPCR-A1	ATGCAGGGGCATAAAAATGA	iPCR
	HsInv1051iPCR-B1	AGTCAGCTCAGCAGCTCTCC	iPCR
	HsInv1051iPCR-C1	TGGATTTGTCAGTTCCCACA	iPCR
	HsInv1051iPCR-D1	AGAATTATCTGGGCGTGGTG	iPCR
iPCR, inverse PCR; qPCR, quantitative real-time PCR
Primers designed specificically for non-human primates are indicated in parenthesis.
